# Supplementary material for: Syndecan-1 Depletion Has a Differential Impact on Hyaluronic Acid Metabolism and Tumor Cell Behavior in Luminal and Triple-Negative Breast Cancer Cells
Source: Int J Mol Sci. 2021 May 30;22(11):5874. doi: 10.3390/ijms22115874 (PMC8198019; doi:10.3390/ijms22115874)
Supplement: Supplementary file 1 [file ijms-22-05874-s001.zip]

Archive with 1 entries (1 files):
- ijms-1220310-supplementary.pdf
